# Supplementary material for: Differences in the Concentration of the Fecal Neurotransmitters GABA and Glutamate Are Associated with Microbial Composition among Healthy Human Subjects
Source: Microorganisms. 2021 Feb 13;9(2):378. doi: 10.3390/microorganisms9020378 (PMC7918917; doi:10.3390/microorganisms9020378)
Supplement: Supplementary file 1 [file microorganisms-09-00378-s001.zip]

Archive with 3 entries (3 files):
- Figure S1.zip
- Figure S2.zip
- microorganisms-1090172-supplementary.docx
